# Supplementary material for: Solid Solutions of Lindbergite–Glushinskite Series: Synthesis, Ionic Substitutions, Phase Transformation and Crystal Morphology
Source: Int J Mol Sci. 2022 Nov 25;23(23):14734. doi: 10.3390/ijms232314734 (PMC9738142; doi:10.3390/ijms232314734)
Supplement: Supplementary file 1 [file ijms-23-14734-s001.zip]

Archive with 1 entries (1 files):
- ijms-2029909-supplementary.pdf
